# Supplementary material for: Calcium oscillations coordinate feather mesenchymal cell movement by SHH dependent modulation of gap junction networks
Source: Nat Commun. 2018 Dec 18;9:5377. doi: 10.1038/s41467-018-07661-5 (PMC6299091; doi:10.1038/s41467-018-07661-5)
Supplement: Supplementary file 2 — Supplementary Data 1 [file 41467_2018_7661_MOESM2_ESM.xlsx]

## Sheet: Sheet1
Supplementary Data 1. RPKM of genes encoding ion channels investigated in RNA-Seq analysis.
Stage	H&H 31	H&H 31	H&H 31	H&H 31	H&H 35	H&H 35	H&H 35	H&H 35
Tissue	Epithelium	Epithelium	Mesenchyme	Mesenchyme	Epithelium	Epithelium	Mesenchyme	Mesenchyme
Batch	I	II	II	I	I	II	I	II
CACNA1B	0.01	0.01	1.16	1.13	0.27	0.3	0.24	0.22
CACNA1C	0.01	0.06	1.85	1.72	0.03	0.09	5.02	5.97
CACNA1D	1.89	2.09	0.1	0.09	0.43	1.34	0.14	0.14
CACNA1E	0.18	0.21	0.36	0.25	0.27	0.36	1.01	0.68
CACNA1G	0.21	0.21	7.59	6.38	0.14	0.12	7.13	8.03
CACNA1H	3.06	3.21	3.16	3.23	0.61	0.78	5.4	5.94
CACNA1I	0.68	0.59	0.77	0.74	1.4	1.66	0.14	0.12
CACNA1S	0.1	0.09	0.03	0.06	0.06	0.05	0.16	0.04
CACNA2D1	0.52	0.23	1.31	1.41	0.17	0.28	2.89	3.91
CACNA2D2	3.29	3.58	8.41	8.04	2.36	2.84	13.32	13.75
CACNA2D3	1.06	1.1	0.85	0.72	0.69	0.95	0.96	0.84
CACNA2D4	0.05	0	0.02	0.07	0.02	0	0.11	0.09
CACNB1	5.27	6.19	6	6.23	4.67	5.61	9.25	7.08
CACNB2	0.06	0.14	1.24	0.85	0.05	0.08	1.84	2
CACNB4	6.23	7.05	1.7	2.06	4.12	5.77	0.72	1.11
CACNG1	0	0	0.02	0.02	0	0	0.19	0
CACNG2	0.19	0.21	0.17	0.1	0.13	0.17	0.26	0.14
CACNG3	23.26	25.3	1.78	2.29	1.15	1.79	2.41	1.64
CACNG4	0.08	0.1	0.31	0.29	0.08	0.13	0.41	0.42
CACNG5	0.17	0.19	4.23	4.61	0.07	0.02	5.37	3.74
ORAI1	4.52	3.83	5.73	6.18	5.15	5.47	3.88	4.63
ORAI2	7.51	7.87	7.27	8.8	9.7	10.59	8.11	7.92
STIM1	11.95	14.36	8.22	7.98	12.9	14.37	15.28	13.8
STIM2	9.99	10.38	7.31	7.27	5.13	6.61	5.68	7.8
RYR2	0.04	0.03	0.07	0.08	0.56	0.55	0.06	0.15
RYR3	0.19	0.29	0.07	0.08	0.44	0.58	0.18	0.12
ITPR1	1.93	1.98	10.48	9.68	2.53	2.39	6.58	6.27
ITPR2	9.38	9.25	3.11	3.32	3.54	4.92	5.11	5.32
ITPR3	8.66	8.64	2.41	2.19	5.95	8.3	3.46	3.13
ITPRIP	8.06	8.02	10.69	9.33	9.8	9.49	9.61	15.88
TRPA1	0	0	0.04	0.03	0	0	0.06	0.03
TRPC1	15.99	15.06	17.56	15.57	10.07	10.83	18.33	18.81
TRPC3	0.05	0.06	0.06	0.11	0.02	0.03	0.09	0.19
TRPC4	0.08	0.08	0.05	0.02	0.02	0.02	0.09	0.04
TRPC4AP	29.32	31.62	26.74	26.56	28.21	26.83	24.08	24.74
TRPC5	0.1	0.04	0.4	0.32	0.02	0.05	0.04	0.11
TRPC6	0.75	0.67	0.08	0.12	0.13	0.11	0.42	0.33
TRPC7	2.46	2.35	0.14	0.31	0.05	0.07	0.02	0.09
TRPM1	13.7	9.8	0.8	0.91	5.22	7.37	0.14	0.36
TRPM2	0.08	0.06	0.1	0.12	0.09	0.09	0.7	0.42
TRPM3	0.77	0.68	0.12	0.18	0.51	0.6	0.09	0.13
TRPM5	0.04	0.01	0	0.01	0.09	0.09	0.02	0.01
TRPM6	3.18	2.47	0.05	0.05	0.77	1.48	0.03	0.01
TRPM8	0.62	0.69	0.41	0.34	0.1	0.11	0.13	0.13
TRPS1	0.77	0.68	0.53	0.53	1.62	2	22.69	29.4
TRPV1	0.41	0.56	0.61	0.67	0.27	0.4	0.85	1.17
TRPV2	2.39	1.99	9.73	11.39	1.92	2.14	18.1	17.65
TRPV3	1.88	1.22	1.89	1.89	1.58	1.25	2.36	2.24
MCOLN2	0.52	0.27	0.02	0.02	0.05	0.05	0.04	0.03
MCOLN3	0.25	0.33	0.35	0.27	0.06	0.17	0.15	0.14
PKD1	0.92	1.02	4.58	4.1	1.02	1.29	3.99	4.24
PKD1L2	0.17	0.23	0.01	0.01	0.03	0.02	0.01	0.01
PKD2	6.73	6.49	18.17	19.62	4.42	5.62	28.66	30.67
PKD2L1	0.02	0.01	0	0.02	0.04	0.12	0.02	0.02
PKD2L2	1.18	1.43	0.5	0.24	0.38	0.53	0.64	0.36
GJA1	313.77	326.08	548.89	491.98	214.42	180.43	697.9	736.57
GJA3	0.61	0.73	0.03	0	0.7	1.17	0.06	0.09
GJA4	1.13	1.45	3.22	2.92	0.72	0.32	10.04	7.31
GJA5	24.29	19.78	8.11	7.09	27.35	26.58	14	10.15
GJA8	0.16	0.2	0.03	0.04	0.16	0.3	0.47	0.27
GJA9	0.42	0.42	0.03	0.13	0.3	0.44	0.06	0.02
GJB1	0.23	0.05	0.6	0.63	0.27	0.19	1.18	1.13
GJB3	40.07	38.11	0.2	0.13	16.26	12.61	0.22	0.13
GJB6	59.63	59.94	0.4	0.21	26.72	44	0.4	0.38
GJC1	10.03	10.47	13.29	13.48	6.47	7.01	17.12	15.89
GJC2	0.18	0.26	22.22	25.06	0.52	0.15	21.72	21.66
GJD2	0	0	0.01	0	0	0	0.11	0
GJD4	0	0.05	0.05	0	0.02	0	0.12	0
PANX1	5.64	6.39	4.47	5.24	3.63	4.14	2.4	3.05
PANX2	14.39	17.06	15.42	13.29	2.09	2.88	12.09	10.93
PANX3	5.23	6.76	5.96	5.14	6.73	5.78	5.71	4.34
P2RX2	0	0	0	0	0.11	0	0	0
P2RX3	0.08	0.03	1.83	2.72	0.05	0.23	3.18	2.84
P2RX4	4.19	5.05	2.5	1.93	1.57	2.51	3.7	2.89
P2RX5	2.44	2.22	1.69	1.44	2.27	2.82	1.99	2.37
P2RX6	1.71	3.21	2.26	1.02	1.55	1.52	3.59	2.79
P2RX7	0.37	0.41	0.06	0.08	0.02	0.06	0.04	0.08
P2RY1	2.24	2.44	3.17	2.3	2.51	2.96	7.02	5.19
P2RY12	0.05	0.04	0.27	0.62	0.03	0	0.49	0.52
P2RY13	0	0.08	0.98	1.69	0.09	0.04	1.76	1.15
P2RY14	0	0.08	0.11	0.05	0	0.04	0.2	0.1
P2RY2	0.15	0.12	0.23	0.24	0.98	0.81	0.43	0.6
P2RY3	0.51	0.38	2.3	2.5	1.18	1.79	3.07	1.92
P2RY4	0.18	0.07	0.02	0.03	0	0.02	1.15	0.47
P2RY8	0	0.03	1.16	1.65	0	0	2.96	2.62
P2X1	0.04	0	0.14	0.18	0	0.03	0.43	0.31
KCNMA1	0.23	0.18	1.73	2.02	0.33	0.25	1.34	2.19
KCNMB2	0.11	0.05	0.32	0.16	0.02	0.02	0.71	0.43
KCNMB4	0.55	0.57	3.28	2.4	1.11	1.13	4.72	3.22
SK2	0.64	0.67	0.73	0.63	0.83	1.09	1.01	0.87
SCN10A	0	0	0.04	0.07	0	0	0.02	0.08
SCN11A	0	0	0.01	0.05	0	0	0.14	0.17
SCN2B	1.36	1.93	1.22	1.23	1.86	2.37	1.01	0.57
SCN3B	2.64	3.41	4.19	3.96	2.03	1.95	2.9	3.55
SCN4A	0.02	0	0.05	0.04	0.01	0.01	0.1	0.09
SCN4B	0.25	0.4	1.11	1.21	0.08	0.05	1.28	0.7
SCN5A	0.01	0.02	0.13	0.16	0.02	0.03	2.37	2.31
SCN8A	1.99	1.72	2.62	2.49	1.66	2.2	1.31	1
SCNN1A	1.27	1.49	0.82	0.85	1.9	1.85	0.87	0.96
SCNN1B	2.36	1.89	0.42	0.2	5.02	4.38	0.56	0.37
SCNN1D	0	0	0	0.02	0	0	0	0.01
SCNN1G	0.91	1.14	1.36	1.08	3.69	3.14	1.42	1.02
